# Supplementary material for: Developing an Improved Cycle Architecture for AI-Based Generation of New Structures Aimed at Drug Discovery
Source: Molecules. 2024 Mar 27;29(7):1499. doi: 10.3390/molecules29071499 (PMC11013495; doi:10.3390/molecules29071499)
Supplement: Supplementary file 1 [file molecules-29-01499-s001.zip]

Archive with 1 entries (1 files):
- molecules-2865385-supplementary.pdf
